# Supplementary material for: Fermented Dairy Food Intake and Risk of Depression and Dementia in Later Life: Findings from a Prospective Cohort of Older Australians
Source: Nutrients. 2026 Mar 24;18(7):1020. doi: 10.3390/nu18071020 (PMC13075031; doi:10.3390/nu18071020)
Supplement: Supplementary file 1 [file nutrients-18-01020-s001.zip]

Archive with 1 entries (1 files):
- nutrients-4138906-supplementary.pdf
